# Supplementary material for: Aspherical, Nano-Structured Drug Delivery System with Tunable Release and Clearance for Pulmonary Applications
Source: Pharmaceutics. 2024 Feb 5;16(2):232. doi: 10.3390/pharmaceutics16020232 (PMC10891959; doi:10.3390/pharmaceutics16020232)
Supplement: Supplementary file 1 [file pharmaceutics-16-00232-s001.zip]

Archive with 1 entries (1 files):
- pharmaceutics-2777833-supplementary.pdf
